# Supplementary material for: Genomics of human and chicken Salmonella isolates in Senegal: Broilers as a source of antimicrobial resistance and potentially invasive nontyphoidal salmonellosis infections
Source: PLoS One. 2022 Mar 24;17(3):e0266025. doi: 10.1371/journal.pone.0266025 (PMC8947133; doi:10.1371/journal.pone.0266025)
Supplement: S1 Table — (XLSX) [file pone.0266025.s001.xlsx]

## Sheet: Supplementary_Table_1
Serotype	Source	Replicons	ARG	Other
Brancaster	Chicken	Col440I	Yes	papI, papB
Brancaster	Chicken	Col440I	Yes
Brancaster	Chicken	ColRNAI	Yes
Brancaster	Chicken	ColRNAI / Col440I Col156 ColpVC	Yes
Brancaster	Chicken	ColRNAI	Yes
Brancaster	Chicken	ColRNAI	Yes
Brancaster	Chicken	ColRNAI	Yes
Brancaster	Chicken	IncI1 IncP1
Brancaster	Chicken	IncI1 IncP1
Hadar	Chicken	ColRNAI / Col440II Col156	Yes
Hadar	Chicken	ColRNAI / Col440I	Yes
Hadar	Chicken	Col156 ColpVC
Hadar	Chicken	ColpVC
Hadar	Chicken	Col156 ColpVC
Hadar	Chicken	Col156 ColpVC
Hadar	Chicken	Col156
Hadar	Chicken	ColpVC Col156
Hadar	Chicken	ColpVC
Kentucky ST198	Human	ColRNAI Col156
Kentucky ST198	Chicken	ColRNAI / Col440II	Yes
Kentucky ST198	Chicken	ColRNAI / Col440II	Yes
Kentucky ST198	Chicken	Col156 ColRNAI
Senftenberg	Chicken	ColRNAI / Col440II
Senftenberg	Chicken	ColRNAI / Col440II
Senftenberg	Chicken	ColRNAI / Col440II
Senftenberg	Chicken	ColRNAI
Schwarzengrund	Human	Rep A-pKPC-2
Schwarzengrund	Chicken	IncI2 IncFIB IncP1	Yes	9 pap gene cluster
Schwarzengrund	Chicken	IncI2 IncFIB
Gaminara	Human	IncI1		pic, ast
Gaminara	Human	IncFII(S)		faeC, faeD, faeE
Johannesburg	Chicken	ColpVC
Johannesburg	Chicken	ColRNAI / Col440II ColpVC		7 pap structural genes
Poona	Human	IncA/C	Yes
Banana	Human	IncI1
E1:e,h:-	Human	ColRNAI
Rissen	Human	Col440I
Typhimurium	Chciken	IncX3 / IncY ColRNAI / Col440	Yes
Brandenburg	Huaman	IncFIB
Chester	Chicken	ColRNAI / Col440I Col156	Yes
