# Supplementary material for: Genomics of human and chicken Salmonella isolates in Senegal: Broilers as a source of antimicrobial resistance and potentially invasive nontyphoidal salmonellosis infections
Source: PLoS One. 2022 Mar 24;17(3):e0266025. doi: 10.1371/journal.pone.0266025 (PMC8947133; doi:10.1371/journal.pone.0266025)
Supplement: S2 Table — (XLSX) [file pone.0266025.s002.xlsx]

## Sheet: S_Table_2
		Typhoid Toxin: cytolethal distending toxin B (SPI-11)	Actin Polymerization: Cell-to-cell motility (SPI-12)	Outer Membrane Protein Fibronectin binding, murine intestinal colonization, and intramacrophage survival (SPI-24)
Isolate SRR	Serovar (SISTR).	cdtB	sspH2	shdA	ratB
SRR9301079	.	1	0	0	1
SRR9280636	.	0	0	0	0
SRR9301026	.	0	0	0	0
SRR9301104	.	0	0	0	0
SRR10018588	.	0	0	0	0
SRR9280647	.	0	0	0	0
SRR9732322	.	0	0	0	0
SRR9301018	.	0	0	0	0
SRR10018584	.	0	1	0	0
SRR9280642	.	0	1	1	0
SRR9280666	.	0	1	1	0
SRR9301068	.	0	1	1	0
SRR10018585	.	0	1	1	0
SRR10665485	.	0	1	1	0
SRR9301044	Baildon	0	1	0	0
SRR9301011	Banana|California	0	0	1	0
SRR9301039	Brancaster	0	1	1	0
SRR9732317	Brancaster	0	1	1	0
SRR9732323	Brancaster	0	1	1	0
SRR9301024	Brancaster	0	1	1	0
SRR9301039	Brancaster	0	1	1	0
SRR10018352	Brancaster	0	1	1	0
SRR10018355	Brancaster	0	1	1	0
SRR10018395	Brancaster	0	1	1	0
SRR10665492	Brancaster	0	1	1	0
SRR10665496	Brancaster	0	1	1	0
SRR9301082	C2-C3:z29:e,n,x	0	1	1	0
SRR9732313	Chester	1	0	0	1
SRR9301069	Chester	1	0	0	1
SRR9732313	Chester	1	0	0	1
SRR9732442	Chester	1	0	0	1
SRR9280643	Chester	1	0	0	1
SRR9280650	Chester	1	0	0	1
SRR9301028	Corvallis	0	0	0	0
SRR10665528	E1:e,h:-	1	0	0	1
SRR9301083	Gaminara	1	0	0	1
SRR9301085	Gaminara	1	0	0	0
SRR9301019	Give	1	0	0	1
SRR10018436	Hadar	0	0	0	0
SRR10018441	Hadar	0	0	0	0
SRR10665490	Hadar	0	0	0	0
SRR10665502	Hadar	0	0	0	0
SRR9301043	Hadar	0	0	0	0
SRR9301062	Hadar	0	0	0	0
SRR9301077	Hadar	0	0	0	0
SRR9301081	Hadar	0	0	0	0
SRR9280677	Isangi	0	1	1	0
SRR9280641	Kentucky	0	0	0	0
SRR9280656	Kentucky	0	0	0	0
SRR9280665	Kentucky	0	0	0	0
SRR9301015	Kentucky	0	0	0	0
SRR9301099	Kentucky	0	0	0	0
SRR9280685	Kentucky	0	0	0	0
SRR9301054	Kentucky	0	0	0	0
SRR9732321	Kentucky	0	0	0	0
SRR9732437	Kentucky	0	0	0	0
SRR9301026	Kentucky	0	0	0	0
SRR9301092	Marseille|Sanjuan	0	0	0	0
SRR9280663	Muenster	1	0	0	1
SRR9280637	Okerara	0	1	0	0
SRR9301009	Oranienburg	1	0	0	1
SRR9280645	Poona	1	0	0	1
SRR9301010	Rissen	0	0	0	0
SRR10018690	Schwarzengrund	1	0	0	1
SRR9732329	Senftenberg	0	1	0	0
SRR10018448	Senftenberg	0	1	0	0
SRR10665500	Senftenberg	0	1	0	0
SRR9301045	Somone|Yehuda	0	0	0	1
SRR9732316	Typhimurium	0	1	1	0
SRR9301102	Urbana	1	0	0	0
SRR9732327	Vejle	0	1	0	0
SRR9280674	Virchow	0	1	0	0
		0	0	0	0
		0	0	0	0
		0	0	0	0
		0	0	0	0
		0	0	0	0
		0	0	0	0
		0	0	0	0
		0	0	0	0
		0	0	0	0
		0	0	0	0
		0	0	0	0
		0	0	0	0
but some iNTS have evolved a number of virulence genes		0	0	0	0
which allow them to invade the intestinal mucosa and proliferate in phagocytes		0	0	0	0
		0	0	0	0
The presence of cdtB (a typhoid toxin gene) has		0	0	0	0
been reported to be associated with significantly higher rates of		0	0	0	0
invasive disease (Rodriguez-Rivera et al., 2015).		0	0	0	0
		0	0	0	0
		0	0	0	0
